# Supplementary material for: Reproducibility and Consistency of Proteomic Experiments on Natural Populations of a Non-Model Aquatic Insect
Source: PLoS One. 2014 Aug 18;9(8):e104734. doi: 10.1371/journal.pone.0104734 (PMC4136769; doi:10.1371/journal.pone.0104734)
Supplement: Table S1 — Normalised volume of the spots detected in the Spanish population. Included, whether the spot had significant differences for any of the ANOVA comparisons and was included in the subsequent analyses (Yes) or not (No) (all spots were included in the histogram in Fig. 2); SPA (Spain); 4, RT and 27, temperature treatments (4°C, room temperature and 27°C respectively); 1, 2 and 3, biological replicas. (XLSX) [file pone.0104734.s003.xlsx]

## Sheet: Hoja1
Table S1
Normalised volume of the spots detected in the Spanish population.
SPA (Spain); 4, RT and 27, temperature treatments (4ºC, room temperature and 27ºC respectively); 1, 2 and 3, biological replicas
no. spot	SPA_4.1	SPA_4.2	SPA_4.3	SPA_RT.1	SPA_RT.2	SPA_RT.3	SPA_27.1	SPA_27.2	SPA_27.3
49	1.58545	1.05499	1.06252	1.68886	0.531271	0.721559	0.385444	0.560663	0.281319
54	4.39911	1.12018	1.62685	0.705248	0.358069	0.262557	0.74555	0.457409	0.387006
132	1.65548	1.36105	1.17332	1.47916	1.13078	0.708868	0.654538	0.853701	0.473851
178	1.41556	1.01455	1.15552	1.34967	0.941652	0.900442	0.762999	0.836123	0.55441
170	1.94245	1.36683	1.6578	1.25554	1.27536	0.449313	0.467306	0.488868	0.190718
199	1.0612	1.2317	1.63421	0.837768	0.594837	0.298534	0.620337	0.598147	0.622322
186	2.07057	1.18077	1.72345	0.911414	0.811423	0.250076	0.239161	0.348772	0.24153
209	1.69602	1.23423	1.04041	1.25673	0.713936	0.557934	0.633936	0.651762	0.39643
205	2.20907	1.7269	1.93134	0.793772	0.888014	0.3414	0.43353	0.419049	0.299089
252	1.43025	1.08318	1.75278	1.18893	0.946376	0.400936	0.613755	0.450351	0.456178
256	1.4766	1.15694	1.27181	1.08232	0.868911	0.547514	0.655676	0.565929	0.45397
246	1.32751	1.40659	2.39934	0.965437	0.556119	0.365233	0.511352	0.486206	0.380932
303	1.52179	1.33386	1.77306	0.984002	1.02673	0.340872	0.516334	0.49153	0.390128
312	1.63122	1.18	2.21508	1.08221	0.818016	0.322079	0.641735	0.501039	0.274686
310	1.40122	1.54683	2.08702	0.86228	0.797769	0.308827	0.789245	0.68995	0.314433
333	0.870585	0.744788	3.23445	0.620471	0.494291	0.282264	0.225276	0.288215	0.393284
387	1.54536	1.14067	1.6248	1.219	0.796432	0.420852	0.651134	0.651024	0.510052
396	1.11213	0.915608	1.74867	1.04578	0.578647	0.318296	0.409243	0.332043	0.127049
437	1.23275	1.61827	1.3409	0.901198	0.980424	0.97606	0.65856	0.961748	1.09119
435	0.71873	0.923004	0.396168	0.970737	1.19966	1.71575	1.71021	1.72553	1.22706
521	1.10778	1.34734	1.42864	1.03165	1.12816	0.564919	0.703374	0.712595	0.675871
581	1.36891	1.01143	1.4715	0.78228	0.636166	0.333449	0.233339	0.259616	0.225685
507	1.5138	1.23585	1.75849	0.863232	0.882016	0.456806	0.573741	0.533713	0.480567
545	1.2282	1.54728	1.19861	0.890459	1.12357	0.419744	0.579133	0.49283	0.671442
515	1.37022	0.963264	2.08115	1.27872	0.689851	0.469159	0.458103	0.542956	0.360643
535	1.34128	1.42131	1.09648	1.05242	1.17724	0.710203	0.884279	0.690827	0.564472
522	1.19895	1.11272	1.7638	1.26511	0.823429	0.273614	0.414311	0.360479	0.239085
506	1.36643	1.4394	2.62304	0.978165	0.944743	0.260682	0.395209	0.561302	0.267592
526	1.52414	0.92399	2.96342	1.36469	0.812078	0.242553	0.213616	0.272886	0.246825
537	1.24294	1.21561	1.93261	1.08945	1.05984	0.456189	0.573073	0.481907	0.373729
556	1.4936	1.3196	1.08081	1.03517	0.923281	0.396486	0.322126	0.412295	0.329661
566	1.6569	1.24611	1.20429	1.18865	1.26546	0.606796	0.56099	0.666299	0.630828
576	1.15127	1.06614	1.83969	1.25398	0.635039	0.382869	0.337771	0.380164	0.304578
562	1.283	1.20502	3.15734	0.767929	0.785379	0.210726	0.439285	0.360155	0.175631
565	1.36225	1.69099	1.38959	1.18012	1.38035	0.557891	0.576046	0.662346	0.738883
585	1.29545	1.27155	1.21604	0.935959	1.03399	0.858907	0.767532	0.862262	0.897282
593	1.38347	1.27362	0.878211	0.966131	0.939054	0.563252	0.54774	0.484015	0.599141
597	1.62296	1.23449	1.09828	1.00476	0.959301	0.556472	0.660375	0.645119	0.56983
586	1.13804	1.0951	1.63975	1.18441	1.39521	0.940956	0.507919	0.41098	0.835958
594	1.61209	1.60044	1.1909	1.22474	1.07215	0.55519	0.551918	0.5103	0.510607
661	1.4913	0.923215	1.7727	1.12528	0.621684	0.389836	0.42874	0.4808	0.532217
620	1.97963	1.12494	0.85756	0.952264	0.755613	0.826699	0.566643	0.529173	0.688649
627	1.53456	1.47604	1.15571	1.5474	1.01569	0.404178	0.488435	0.424209	0.318507
672	2.00068	1.25989	3.01448	0.434082	0.505782	0.348982	0.396544	0.424433	0.326104
680	2.07115	1.14612	2.64627	0.609869	0.760063	0.555848	0.587661	0.654261	0.437975
653	1.29863	1.2967	1.27286	1.06849	1.16351	0.715556	0.733058	0.778556	0.966159
664	2.44713	1.37865	1.00993	0.795294	0.723032	0.470094	0.507036	0.488005	0.590475
673	2.04618	1.24348	2.95772	0.459112	0.430563	0.344895	0.355819	0.36869	0.328125
683	1.93309	1.36572	1.33229	1.07976	0.859974	0.633895	0.622927	0.701349	0.684057
665	1.62951	1.29833	1.52423	0.893273	0.784963	0.53903	0.646534	0.581165	0.600841
709	1.54626	1.14235	2.32077	0.985525	0.839618	0.341455	0.667903	0.670492	0.523243
738	1.20269	1.07895	1.25421	1.14992	0.926248	0.9407	0.938963	0.868301	0.918753
708	1.54893	1.65349	1.1484	1.24728	0.978772	0.868046	0.897434	0.850874	0.812755
733	1.16908	1.24522	1.96121	1.34403	1.04414	0.70818	0.702637	0.639372	0.652504
748	1.26227	1.26208	1.91483	1.25537	0.890096	0.424346	0.570926	0.547199	0.451343
750	1.07641	0.959995	0.885079	1.19174	1.38814	1.18615	0.985883	1.17291	1.04756
769	1.4545	1.1378	1.01959	0.955001	0.902022	0.691718	0.684006	0.727621	0.543581
841	0.740501	0.967588	0.886109	1.13451	0.992217	1.28066	1.17253	1.19956	1.09255
818	1.1675	1.01763	1.0006	1.2678	1.13284	0.808353	0.762115	0.770241	0.529777
794	0.822293	0.732307	0.614938	1.43215	1.13715	1.21531	1.86376	1.55773	1.0094
865	0.70728	0.860752	0.611306	1.07922	0.994395	1.87318	1.81195	1.78052	1.35372
872	0.53362	0.553729	0.306871	1.02094	0.830661	2.4146	1.97717	1.97013	1.65901
825	0.835951	0.789856	0.94969	1.22129	0.944047	0.926441	1.24217	1.10907	1.13992
846	0.578953	0.68224	0.379954	0.746225	0.991781	2.15955	1.87469	1.55768	1.85664
851	0.733526	0.630152	0.757277	1.41935	1.08088	1.00899	0.758527	1.08508	0.954891
885	0.776908	0.515334	0.510047	1.38543	1.27794	1.40414	1.29349	1.31488	1.68728
879	0.730341	0.885669	0.712542	1.0612	0.965837	1.8878	1.58041	1.5874	1.35266
893	0.517067	0.627396	0.487017	0.822951	0.800042	2.05086	1.60433	1.45672	1.61572
869	0.789469	0.912259	0.984941	1.42783	1.01748	1.57045	1.56991	1.66587	1.55286
896	0.769413	0.836371	0.489417	0.862205	1.10484	1.53681	1.49387	1.28991	1.53988
870	0.897072	0.862284	0.551083	1.22214	1.25305	1.32621	1.23445	1.33911	1.31211
898	0.529192	0.572139	0.269014	0.802605	0.842125	2.65748	1.59724	1.63687	1.93853
883	1.34123	1.93223	1.25081	0.608846	1.05597	0.649057	0.488454	0.604461	0.735227
904	1.35914	0.917553	3.42873	1.19384	0.490187	0.350535	0.352135	0.324655	0.339099
906	1.28412	0.774853	2.19332	1.30371	1.03334	0.589776	0.261156	0.653148	0.208756
911	0.406068	0.469603	0.380365	0.842453	0.637093	2.85309	1.83071	1.65257	2.02521
943	1.20338	0.991257	1.6078	1.13334	0.916426	0.536392	0.5815	0.547656	0.559331
942	0.967406	0.774204	0.81419	1.07696	1.03071	1.55659	1.36001	1.18233	1.20313
932	1.25047	0.797571	3.58409	0.907151	0.579774	0.274765	0.299686	0.231458	0.311055
950	0.673619	0.609494	0.751344	1.45796	0.895801	1.73541	1.2961	1.17433	1.13858
951	1.1189	0.811109	2.20401	1.11774	0.744027	0.47805	0.538431	0.401349	0.35291
965	1.78328	1.01957	1.64976	1.59288	0.835927	0.399642	0.369998	0.469795	0.373931
938	0.844365	1.0283	0.901075	0.968403	1.00465	1.25731	1.34389	1.11682	1.56404
948	0.808256	0.820045	0.921287	0.970945	1.09502	1.49875	1.29512	1.34641	1.28917
1030	1.61105	1.35212	3.01487	1.0753	1.0003	0.224615	0.513084	0.296798	0.176441
993	1.03417	0.911604	2.17651	0.873657	0.661445	0.436532	0.430841	0.402923	0.559122
1026	1.23674	1.16692	1.72631	1.21666	1.08774	0.369292	0.332781	0.447807	0.326644
1011	1.23458	0.957518	1.45687	1.27344	1.13818	0.956603	0.747076	0.862876	0.827218
1000	0.811342	0.846142	0.777571	1.05033	1.01004	1.32716	1.33694	1.24276	0.981528
1022	1.2088	1.32718	1.7202	1.29058	1.13648	0.651113	0.726794	0.735926	0.601951
972	0.646532	0.617983	0.667203	0.834797	0.757965	1.96988	1.90455	1.4901	1.9711
1035	0.559656	0.622031	0.568059	0.875874	0.998825	2.74051	1.66333	1.89102	2.53636
1018	0.899695	0.987496	1.26499	0.974328	0.93397	0.74599	0.616454	0.748147	0.735062
1004	0.894145	0.521127	0.733637	1.05446	0.976892	1.65963	1.57272	1.35942	1.33912
1006	0.802899	0.77365	0.999339	1.25602	1.20506	1.33458	1.16856	1.19581	0.832652
1067	0.883957	0.947701	0.863299	0.915402	1.12498	1.27737	1.23056	1.30956	1.18128
1049	0.997561	0.821583	1.99983	0.977688	0.648279	0.455836	0.397382	0.586056	0.279564
1044	0.774555	0.935814	0.580274	1.06799	1.07677	1.35529	1.30536	1.31708	1.35409
1092	1.02636	1.17713	2.48941	0.980957	0.808853	0.877621	0.583056	0.567962	0.749866
1061	1.13078	0.828982	0.528638	1.19226	1.21058	2.0303	1.77614	1.80803	1.37034
1073	0.907392	0.851592	0.619061	0.854092	1.06853	1.21304	1.19178	1.28493	1.43961
1095	0.690369	0.840264	0.438538	0.927198	1.1248	1.70847	1.44233	1.44318	1.66054
1082	1.14701	1.3601	1.39524	1.15779	0.964247	0.722942	0.916662	0.824712	0.75885
1097	0.789452	0.65642	0.774554	1.05191	0.951364	1.45561	1.23611	1.20125	1.46559
1099	1.24994	1.2435	1.44138	1.0662	1.06842	0.851668	0.67281	0.699726	0.859473
1134	1.27144	0.988898	1.60544	1.22776	1.01004	0.656341	0.546772	0.640346	0.629336
1181	1.27863	0.975709	2.48987	1.25359	1.01986	0.59167	0.410958	0.61061	0.457944
1160	0.968094	0.793073	0.948045	1.01698	1.0386	1.58002	1.32974	1.32949	1.41674
1155	0.615132	0.652659	0.565413	0.785244	0.876843	1.96774	1.48288	1.47098	2.20542
1152	1.19617	1.32268	1.42055	1.09663	0.958558	0.701362	0.823769	0.684299	1.00165
1147	0.586327	1.09778	0.674874	1.72258	1.06089	1.95155	1.45927	1.33757	1.56713
1197	1.35241	1.07958	1.58388	1.09041	1.08294	1.00093	0.907101	0.862282	0.653557
1188	0.72147	0.708537	0.385837	0.81498	1.09123	1.99284	1.71076	1.65087	1.80034
1178	0.673287	0.678539	0.524819	0.694672	0.817127	2.30228	1.84313	1.66864	2.19064
1207	1.60743	1.09213	1.50265	1.42337	1.03233	0.617857	0.658523	0.648439	0.296496
1244	1.36773	1.12907	1.81304	1.14666	1.2278	0.840561	0.693542	0.799086	0.670884
1242	1.28072	1.5585	1.74596	0.693198	0.879397	0.35381	0.423782	0.440588	0.499788
1254	1.27941	1.07903	2.47591	1.16656	0.923978	0.369995	0.391174	0.462144	0.30808
1251	1.31066	1.08902	1.11361	0.989864	1.03483	0.909296	0.96887	0.89622	1.02045
1279	0.771533	0.703213	0.62706	0.651366	0.813633	1.2629	2.14445	2.15468	1.91814
1278	1.28521	1.10932	1.19939	1.11247	1.20987	0.735732	0.817049	0.760119	0.722856
1287	0.662071	0.877426	0.439604	0.984114	1.32959	2.16594	1.79372	1.78661	2.06091
1309	0.638547	0.695219	0.339337	0.581889	0.863595	1.1703	1.8263	1.1016	2.11198
1291	0.738423	0.510795	0.613779	1.12701	0.777849	1.9437	1.66971	1.64476	1.65058
1286	1.08078	1.11452	1.53853	1.31395	1.09692	0.883709	0.833424	0.82407	0.651506
1295	0.896483	1.01575	0.643577	0.842529	1.20315	1.32031	1.5846	1.40025	1.41753
1301	1.13216	0.945778	0.432805	0.960133	1.32137	1.51354	1.83735	1.72171	1.89858
1350	0.6718	0.714324	0.505383	0.85072	0.996059	1.62513	1.46298	1.46137	1.52067
1343	0.878635	0.986288	0.613267	1.07462	1.12993	1.32249	1.5628	1.35529	1.36296
1306	0.668384	0.610448	0.536599	0.937169	0.874086	2.13803	1.77604	1.55943	1.05283
1342	1.47469	1.48017	2.18958	1.27123	1.08568	0.891851	0.54305	0.940552	0.868159
1327	0.645217	0.721571	0.48264	0.749059	1.02058	2.20312	1.57187	1.49098	1.88213
1361	0.793883	0.771125	0.540368	0.99549	0.928817	1.38064	1.30509	1.3789	1.12829
1368	0.995137	0.927815	0.88424	1.02034	1.15704	1.34181	1.26973	1.24056	1.09574
1382	0.648468	0.828531	0.561017	1.11333	1.00132	1.30997	1.48584	1.22939	1.38189
1390	1.38886	1.27166	1.65187	1.28185	0.936504	0.723818	0.902049	0.824698	0.693806
1391	0.597534	0.542947	0.475512	0.750828	0.893466	2.2618	1.98381	1.67782	2.15253
1385	0.679201	0.693262	0.427024	0.738073	1.03289	2.14992	1.77907	1.70373	2.01078
1400	0.619613	0.70049	0.445597	0.71797	0.904621	2.24629	1.88355	1.62752	1.87851
1406	1.05712	1.36358	1.2609	1.14751	1.06449	0.803769	0.814032	0.763884	0.538401
1448	0.838627	1.01088	0.642392	0.892817	1.08763	1.39707	1.40338	1.20843	1.62356
1430	1.11728	1.08486	1.37529	1.33576	1.05256	0.754022	0.678001	0.718762	0.579894
1425	1.3276	1.14969	1.47174	1.18405	0.924819	0.937067	0.938452	0.823095	0.822577
1447	1.33671	1.52449	1.17873	1.06717	1.13633	0.629699	0.652216	0.497819	0.44343
1444	0.716353	0.842715	0.669028	1.2947	1.00441	1.30608	1.84593	1.34466	1.33489
1441	0.958837	0.896302	0.759944	0.870879	0.942243	1.2672	1.45565	1.31457	1.56794
1454	0.867476	0.772066	0.411656	1.40862	1.1298	1.3374	1.65313	1.59305	1.29279
1446	0.599202	0.839872	0.408992	1.75162	2.01758	1.89755	1.37894	1.73204	2.11552
1456	0.760081	0.504926	0.772933	0.767068	1.21453	2.11899	1.78379	1.66278	1.65989
1482	1.16193	1.51704	0.982101	0.583875	0.68318	0.848202	1.06384	1.07072	1.15763
1473	0.918162	1.01573	0.626458	1.09733	1.17164	1.34127	1.52204	1.35126	1.43963
1474	1.39534	1.48572	1.17617	1.02788	1.16403	0.516289	0.51199	0.522475	0.415839
1512	0.600033	0.629628	0.374098	1.02655	0.890106	2.26127	1.7858	1.65136	1.73851
1522	1.21156	1.24626	0.986035	1.33061	1.30572	1.23846	0.797554	0.942479	0.947818
1514	1.00887	0.943323	0.577372	0.932502	1.11671	1.37877	1.64748	1.33836	1.47178
1519	1.27411	1.2377	1.51711	0.646861	0.78802	0.814362	1.25628	1.0049	1.05594
1529	1.3362	1.48154	1.46756	1.35551	1.20068	1.04381	1.01922	1.01813	1.11445
1527	0.645678	0.624668	0.223473	0.798705	1.23441	1.78545	1.77792	1.75465	1.43858
1549	0.879883	0.530622	0.33139	1.09965	1.08627	1.6218	1.83853	1.70801	1.45913
1577	0.967077	1.04191	1.04054	1.13837	1.14829	1.15209	1.17604	1.18265	1.38893
1573	0.613848	0.598231	0.287043	0.853288	0.76959	2.73263	1.60312	1.47551	1.88353
1584	0.77664	1.0599	0.731473	1.00283	1.18969	0.988482	1.18374	1.25795	1.26845
1594	0.595557	0.65426	0.343187	0.69951	0.945752	2.12232	1.69787	1.33713	2.01911
1593	0.829739	0.902402	0.828324	1.00733	1.04233	1.42862	1.18115	1.3578	1.63855
1604	0.710822	1.02143	0.607309	1.00698	1.23814	1.51604	1.40703	1.2394	1.33194
1631	0.824175	1.08282	0.587376	0.74985	1.20848	0.690791	1.55213	1.43706	1.44196
1633	0.578095	0.688899	0.700769	0.665112	1.06795	2.62388	1.90482	2.10588	1.97046
1649	0.56383	0.782317	0.343195	0.573881	0.914772	2.24866	2.26177	1.59051	2.49475
1668	0.988176	1.27711	1.21842	0.842653	0.66296	0.954343	1.09162	1.02746	1.01797
1676	0.464348	0.632435	0.809652	1.34661	0.880247	1.05181	1.08708	1.0774	1.57053
1678	0.457052	0.745598	0.631046	1.21025	1.30523	1.11407	1.06132	1.03795	1.11756
1712	0.876768	1.07845	0.747706	1.10746	1.13073	1.5632	1.37292	1.28428	1.35102
1698	0.823583	0.780825	0.545271	0.824023	0.949297	1.78071	1.58972	1.43858	1.79349
1701	0.58765	0.778153	0.455809	0.629676	0.996912	2.02732	1.56217	1.54877	1.86981
1702	0.464201	0.66085	0.309014	0.768235	0.982482	2.28437	1.43999	1.50734	1.80613
1724	0.52181	0.959345	0.701693	0.874366	1.02038	1.57364	1.45838	1.23271	2.20417
1706	0.805836	0.8369	0.736685	0.868153	0.978291	1.58831	1.36689	1.21694	1.64165
1718	0.751212	0.749983	0.420522	1.07258	0.841502	2.24123	1.70779	1.8215	2.13162
1736	0.645582	0.624259	0.591501	0.756481	0.839129	2.14706	1.39285	1.42676	1.60015
1751	0.61647	0.767157	0.48308	0.844706	0.910886	2.00686	1.56559	1.53642	2.15326
1740	0.582777	0.753849	0.785783	1.22075	0.945386	2.52904	1.97216	1.97925	2.32035
1752	0.509831	0.609118	0.823494	1.07361	0.841598	1.91854	1.39557	1.62339	1.57034
1753	0.371643	0.312685	0.324896	0.880557	0.509978	3.2017	2.07064	1.68916	2.09205
1785	0.743135	0.860352	0.698375	0.940397	0.89132	1.68144	1.59099	1.42258	1.49688
1768	0.815046	0.857137	0.852571	1.03118	0.993327	1.62993	1.33162	1.30981	1.4214
1809	0.559562	0.662815	0.355959	1.1276	0.859196	1.89633	1.52223	1.41414	1.57692
1793	0.53449	0.532285	0.404102	0.771028	0.850294	3.43605	2.06626	1.89659	3.00714
1802	0.800746	0.762234	0.404071	0.825576	1.21639	2.10224	1.57383	1.47007	1.68707
1796	0.932585	0.68886	0.854002	1.27672	1.0952	1.17861	1.38004	1.19847	1.2963
1818	0.637314	0.641939	0.497494	0.669293	0.757678	2.05601	1.74131	1.3879	2.23924
1813	0.673919	0.664659	0.52957	0.875242	0.842829	1.51584	1.66223	1.43529	1.84891
1840	1.00649	1.04708	0.856871	1.02576	1.09826	1.377	1.58294	1.38757	1.90272
1865	0.406866	0.44706	0.172875	0.753816	0.742516	2.72627	2.01963	1.87831	2.24366
1849	0.640419	0.893776	0.364994	0.942826	1.06686	1.87554	1.79844	1.40469	2.43413
1861	0.460865	0.452221	0.283806	0.690707	0.737565	1.99537	1.61244	1.41407	2.12892
1835	0.77184	0.906597	0.634565	1.07589	0.967816	1.72735	1.38149	1.32144	1.52055
1854	0.617532	0.917842	0.849623	0.995412	0.885302	2.01097	1.96964	1.52722	2.58825
1873	0.866708	0.596559	0.599501	1.06598	1.02146	1.34306	1.70213	1.35557	1.46267
1881	0.483941	0.923754	0.504173	0.692782	0.931049	1.70164	1.48922	1.43063	2.32444
1871	0.590073	0.870175	0.287288	0.763753	1.13517	1.89807	1.96347	1.52335	2.08266
1896	0.847033	0.80588	0.917756	0.981179	0.86276	1.46262	1.46379	1.37003	1.67594
1876	1.15637	1.09572	1.69884	1.11452	1.08042	1.09261	0.88811	0.832849	0.908092
1890	0.841027	0.946106	0.823752	0.949727	1.03063	1.54759	1.62787	1.18145	1.92532
1897	0.754991	1.11524	0.629002	1.0793	1.09798	1.55745	1.67155	1.40359	1.58876
1889	0.854791	0.928195	0.779952	0.956503	1.16137	1.85125	1.6093	1.33374	2.0764
1911	0.488115	0.608789	0.286646	0.69266	0.849152	2.10761	1.69295	1.57946	2.22894
1915	0.440294	0.552271	0.556648	0.642347	0.863756	3.02793	2.03374	1.74874	2.22756
1934	1.47684	1.02315	1.98012	1.0771	0.896583	0.627938	0.678364	0.791457	0.369274
1935	0.727466	0.800407	0.821682	0.942571	0.931197	1.42066	1.191	1.42785	1.59177
1946	0.662683	1.08224	0.649783	1.03928	1.08826	1.5996	1.52149	1.58939	1.90478
1952	0.622015	0.857394	0.410703	0.897672	1.04556	2.01832	1.68237	1.51533	1.92399
1956	0.62017	0.430418	0.314482	1.04397	0.821141	2.84006	1.75743	2.16672	1.25221
1965	0.606734	0.650658	0.361501	0.865954	1.23398	2.43497	1.43551	1.82826	2.1026
1959	0.827371	0.634367	0.508909	1.03652	0.795942	1.5195	2.02726	1.89728	2.35637
1979	0.91696	0.753427	0.545667	1.03538	1.23613	1.3401	1.33671	1.23044	1.83274
2001	0.544308	0.492813	0.394886	1.22054	0.777591	2.15535	1.53555	1.48628	1.83164
1990	0.639509	0.553913	0.395035	1.0992	0.630486	1.96579	1.62724	1.57971	1.50941
1999	0.837219	0.943885	0.501464	1.03626	1.14128	2.61238	1.85335	2.07096	2.03392
2008	0.801675	1.06942	0.627997	0.70646	0.899718	1.14744	2.1253	1.85706	1.82724
2026	0.529065	0.589443	0.278009	0.813318	0.695351	2.15544	1.93171	1.4937	2.44075
2029	0.692666	0.724183	0.322285	0.8681	0.968823	2.05863	2.12934	1.8047	1.91997
2025	0.568913	0.592659	0.415888	0.436903	0.59577	1.61387	2.44718	2.02187	2.38546
2065	0.754537	0.87227	0.398145	0.865163	1.1327	1.56944	1.50246	1.51907	1.47826
2063	0.303248	0.416678	0.366851	0.845832	0.70496	2.5451	1.70486	1.61248	2.28789
2073	0.479273	0.724512	0.384247	0.781679	0.926974	2.15202	1.69351	1.64246	1.71445
2113	0.520363	0.634488	0.470626	0.658132	0.785081	2.18116	1.49732	1.44082	1.92912
2116	0.598149	0.722922	0.429103	0.628175	0.968975	2.33861	1.76107	1.57023	2.35523
2141	0.686664	0.807397	0.424321	0.832418	0.92834	2.19637	1.46355	1.4741	2.05343
2115	0.471304	0.58162	0.320763	0.569726	0.765622	2.54962	1.83914	1.36705	2.50218
2123	0.687555	0.741533	0.35545	0.691896	0.935412	1.79034	1.86293	1.27422	2.43129
2140	0.700912	0.535012	0.507252	1.0369	0.704498	1.63955	1.33529	1.33377	1.40559
2124	0.54876	0.77551	0.629763	0.827416	0.814975	2.25908	1.79416	1.5648	2.30517
2193	1.273	1.09066	1.40591	0.876888	0.770998	0.49099	0.308948	0.43287	0.252546
2195	1.86217	1.3719	1.62187	0.852083	0.715685	0.39608	0.261589	0.320335	0.266515
2198	1.23594	1.30077	1.64551	0.754085	0.751874	0.550281	0.848179	0.671844	0.767755
2202	1.61211	1.51086	1.00227	0.773286	0.977028	0.455904	0.445493	0.545053	0.498752
2203	0.755164	0.762955	1.17507	1.1375	1.18384	1.32831	1.27933	1.42022	1.39737
2204	0.648424	0.67262	0.760517	0.95148	1.012	1.5353	1.23899	1.46311	1.76559
2207	0.642253	0.869202	0.607926	1.05105	1.4614	1.30631	1.45768	0.963854	1.26268
2210	1.77966	1.72938	1.135	1.11093	0.999006	0.285862	0.259833	0.435961	0.141376
2212	1.62895	1.74193	1.32643	1.11668	0.925832	0.561931	0.582932	0.511163	0.512285
2214	1.64206	1.55095	1.25287	1.08551	0.907477	0.447122	0.487719	0.481462	0.420125
2217	0.717216	0.871092	0.996429	0.887438	1.07528	1.26333	1.23181	1.23455	1.37788
2218	0.692738	0.73628	0.569439	0.934467	0.973769	1.56992	1.66745	1.38643	1.7435
2219	1.36973	1.48051	0.739497	1.03563	0.901702	0.521958	0.507931	0.492569	0.531532
2220	1.63818	1.56626	1.04424	1.28414	1.12749	0.511332	0.509345	0.519451	0.454666
2222	1.60226	1.36228	0.961636	1.30433	1.20134	0.586416	0.582409	0.593683	0.478528
2224	2.30541	0.919966	2.34385	0.926235	0.586793	0.357953	0.442902	0.395949	0.397103
2226	0.747179	0.91497	0.769212	1.1187	1.13062	1.46018	1.41539	1.38931	1.3097
2227	1.53657	1.6188	1.89921	0.5942	0.812839	0.539359	0.556312	0.549563	0.611852
2229	1.70477	1.43768	1.15575	0.775197	1.13336	0.920431	0.699537	0.73932	0.969567
2233	1.69057	1.17317	1.1984	1.15634	1.1596	1.03684	0.921827	0.908907	0.795811
2234	1.6588	1.29269	1.39149	1.13329	1.13633	0.664949	0.706388	0.689086	0.584892
2235	1.39596	0.888162	0.981705	0.898537	0.735576	0.513589	0.536436	0.430456	0.545077
2236	1.71483	0.993958	1.24059	0.983495	0.519558	0.376214	0.322452	0.310368	0.352102
2238	1.89523	1.3663	1.22537	1.46156	1.28197	0.357829	0.427365	0.433515	0.175543
2240	1.58161	1.08146	1.18455	1.03575	0.935557	0.658507	0.712917	0.756324	0.53774
2243	1.40428	1.79079	1.29076	0.858617	0.962244	0.357785	0.468852	0.471901	0.383227
2245	1.48615	1.96036	1.57369	0.730393	0.97107	0.584984	0.453752	0.53473	0.6375
2246	1.84394	1.67122	1.24391	0.712803	1.24725	1.00086	0.571681	0.839897	0.93755
2247	1.79746	1.40204	2.45015	1.23934	1.1343	0.70957	0.63731	0.603927	0.452276
2253	1.40307	1.37246	1.0701	1.45482	1.12141	0.686125	0.593934	0.614184	0.527469
2256	0.679561	0.813445	0.381881	0.834693	1.10403	1.66731	1.4325	1.39093	1.61395
2257	0.969126	1.02788	0.841959	1.27726	1.10447	1.17305	1.14409	1.18048	1.2101
2260	1.67006	1.45472	2.16442	1.04404	1.04369	0.427282	0.496916	0.481601	0.434262
2263	0.860697	0.851572	0.74361	1.4158	1.02633	1.85798	1.57118	1.54296	1.35772
2268	1.1938	0.854939	1.58966	1.25603	0.694801	0.37032	0.362817	0.453174	0.313489
2271	0.694766	0.996428	0.610762	1.00808	1.09325	1.23978	1.20874	1.31691	1.30939
2272	1.66458	1.53633	1.67776	0.962943	1.03498	0.407589	0.556974	0.359547	0.395826
2274	1.15148	1.20844	1.73981	0.901193	1.22198	0.523722	0.673779	0.560229	0.507874
2276	0.771427	0.723441	0.719568	0.949554	0.874765	1.19253	1.18884	1.18536	1.15949
2280	1.60654	1.49866	1.32539	0.675296	0.976445	0.666984	0.55719	0.562146	0.608108
2283	0.537965	0.899848	0.584499	0.862262	0.993248	1.8502	2.10681	1.6407	1.23474
2289	1.92122	1.696	1.50154	1.12994	0.942746	0.255456	0.3521	0.291169	0.294596
2293	1.45066	1.54639	1.34947	1.14099	0.90401	0.361124	0.372608	0.408255	0.323618
2296	1.2418	1.0974	2.527	0.986055	0.647993	0.295541	0.238299	0.296731	0.18987
2298	1.349	1.22507	3.45194	0.69378	0.563368	0.376728	0.371043	0.458292	0.345912
2299	1.15688	1.33299	2.33361	0.665308	0.812261	0.549651	0.338865	0.576294	0.623598
2300	0.840658	0.912432	0.727799	0.939878	1.07994	1.49424	1.39264	1.41548	1.58828
2302	1.27403	1.24579	3.93985	0.564879	0.75951	1.01782	0.54064	0.704772	0.476499
2305	0.653514	0.553855	0.396584	0.899866	1.22618	1.55197	1.44694	1.34822	1.57764
2309	1.38196	1.31426	2.1501	0.84757	0.834509	0.322793	0.599347	0.512849	0.521018
2313	0.606327	0.451397	0.589083	0.881243	0.806677	2.30927	1.8853	1.74013	2.01706
2314	0.871259	0.599362	0.535427	1.27559	0.83771	1.68379	1.65795	1.4617	1.30794
2315	0.96941	0.875701	0.650331	1.38855	1.22141	1.27106	1.48239	1.31454	1.70936
2316	0.788072	0.697186	0.45993	0.862577	1.17265	1.44343	0.966379	1.20575	1.30089
2318	0.373671	0.46464	0.227159	0.907182	0.758123	2.92338	2.35689	1.56351	2.98474
2320	1.24223	2.11128	1.68749	0.723446	1.18851	0.486317	0.647615	0.561775	0.856415
2321	1.24263	1.54004	1.07644	1.1476	0.911636	0.91189	0.671265	0.806641	0.923011
2323	1.51646	1.36733	1.17343	1.0757	0.953414	0.340535	0.366606	0.347037	0.307807
2330	1.81999	1.42397	2.07273	0.570041	1.08618	0.351167	0.564365	0.44216	0.332931
2331	1.70913	2.02557	1.02318	1.21435	0.798752	0.5779	0.649341	0.558984	0.643158
2333	0.615703	0.593465	0.594556	0.985512	0.689351	1.27422	1.27997	1.14484	1.28363
2334	1.43976	1.02456	1.39461	1.03743	0.672537	0.157899	0.267208	0.246225	0.199366
2337	1.32754	1.41271	1.42164	1.1123	1.06758	0.558512	0.624552	0.653479	0.633676
2339	0.429983	0.61307	0.167407	0.704888	0.793739	2.2955	2.05452	2.12922	3.56783
2342	1.04997	0.949868	4.68216	0.576665	0.437687	0.143053	0.21944	0.117344	0.266465
2346	0.604175	0.665327	0.321172	0.914839	0.874637	1.96143	2.15184	1.91335	1.6229
2351	1.49951	0.936914	2.03859	1.11004	1.08419	0.282667	0.187118	0.301799	0.362116
2352	1.34548	1.00523	1.44784	1.1022	0.961727	0.42917	0.424155	0.426233	0.425551
2353	1.24272	0.983411	1.19784	0.985809	1.03726	0.680409	0.631707	0.636741	0.639907
2355	0.676157	0.960097	0.548937	1.12907	1.12833	1.87891	1.75976	1.82066	1.45854
2356	0.704714	0.818883	0.581844	0.686461	0.982946	1.45645	1.46463	1.47039	1.62658
2357	0.896969	1.01998	0.761509	1.0311	1.12437	1.17632	1.42901	1.31432	1.61567
2358	1.2926	0.912444	2.3994	0.784809	0.549917	0.2985	0.316215	0.481478	0.246542
2359	1.44462	0.945211	3.37863	0.740707	0.635502	0.28517	0.489507	0.270157	0.343121
2360	1.29955	1.13052	1.11925	0.93876	1.10807	0.955446	0.593231	0.794582	0.565996
2361	1.227	0.995095	1.52706	1.04765	1.00555	0.574457	0.567622	0.597565	0.267449
2364	0.350546	0.361104	0.150564	0.682787	0.660421	3.29722	2.03601	1.9428	2.35706
2367	0.715937	0.948644	0.500405	1.03329	1.1121	1.64212	1.42996	1.48942	1.44935
2368	0.886285	0.810206	0.713894	0.969278	0.970023	1.42445	1.47732	1.37236	1.36959
2369	0.878254	0.930432	0.6392	0.887173	1.02074	1.43688	1.42488	1.28299	1.4024
2371	1.2685	1.2295	3.1702	1.2223	0.977518	0.209341	0.251347	0.283589	0.145523
2372	0.633945	0.861698	0.763252	0.608993	0.928092	1.44435	1.89389	1.90118	1.92423
2376	1.80417	0.977372	1.97213	1.12949	0.715555	0.483357	0.507548	0.515642	0.355348
2379	1.56494	1.63624	1.31428	1.28581	1.10263	0.400138	0.441909	0.44369	0.355018
2384	1.64203	1.08912	1.36793	1.07718	1.06323	0.936441	0.844835	0.864189	0.745425
2389	2.05975	0.979108	1.48895	0.959546	0.862386	0.420658	0.647175	0.558325	0.447015
2390	1.71712	1.28498	1.75933	0.796832	0.907886	0.285152	0.395254	0.351521	0.269411
2391	1.55173	1.31418	1.52232	1.11062	0.886042	0.406765	0.546019	0.46638	0.310316
2394	0.790245	0.947417	0.63945	0.955715	1.01816	1.1018	1.28676	1.20939	1.16983
2395	0.797733	0.831852	0.616254	0.996813	0.857774	1.38742	1.29105	1.2623	1.38137
2397	0.842217	1.1559	0.697347	0.99454	1.09927	1.11229	1.63149	1.38709	1.28332
2399	0.840893	0.499155	0.605854	1.08235	0.902163	1.43748	1.33275	1.23816	1.15735
2402	1.43918	1.0745	2.1456	0.907541	0.645054	0.46319	0.613346	0.487427	0.451141
2403	1.52565	1.01841	2.10389	1.33682	0.854282	0.480895	0.574606	0.51199	0.44411
2409	0.636461	1.06831	0.66434	1.02	1.32199	1.30942	1.38129	1.37494	1.26244
2416	0.685169	0.651749	0.679115	1.65225	0.913365	1.37228	1.26788	1.11661	1.19018
2417	0.767339	0.829394	0.386759	1.48273	0.967989	1.60906	1.52544	1.59047	1.26088
2419	0.947089	0.961246	0.667927	1.18162	0.99506	1.37151	1.4034	1.38909	1.35515
2421	1.29278	1.29755	1.12945	0.973627	0.993444	0.576205	0.567387	0.710075	0.593281
2425	0.582117	0.793964	0.848181	1.49528	0.821429	1.27772	1.39063	1.49949	1.22202
2426	0.440951	0.345754	0.426205	0.804454	0.947364	2.8398	2.29125	2.00859	1.78245
2429	0.453236	0.55124	0.303191	0.743302	0.717334	1.86043	1.64789	1.45945	1.87207
2434	0.625462	0.678385	0.512794	0.791395	0.788567	2.30699	1.9534	1.64365	2.73764
2435	0.669728	0.369613	0.400262	0.844635	0.728121	2.58415	1.99139	1.95285	1.84306
2440	1.44813	0.887359	1.55429	0.896274	0.617641	0.198521	0.41524	0.367483	0.327521
2442	1.37904	1.79267	1.17152	0.916541	1.15893	0.424007	0.633429	0.542336	0.478266
2446	1.47762	1.44258	1.91851	1.05002	1.04758	0.501121	0.453633	0.486418	0.487752
2451	0.697658	0.724584	0.621889	0.666817	0.797429	1.29837	1.95639	1.99264	2.0911
2454	0.692509	0.722345	0.68579	0.618237	0.822824	1.12143	1.46319	1.46724	1.88369
2459	0.911815	0.709089	0.843	1.17352	1.10302	1.92722	1.6743	1.707	1.99882
2461	0.550372	0.846775	0.327078	0.67706	0.845834	1.46797	1.80009	1.53801	2.34747
2465	0.878639	0.941243	0.706699	0.982265	0.996578	1.6384	1.53631	1.46153	1.79503
2471	1.79639	1.34216	1.18048	1.26733	1.04934	0.333156	0.491224	0.402359	0.24231
2476	1.10269	0.815143	1.74378	1.35319	0.703194	0.301816	0.296335	0.39177	0.180348
2481	1.71784	1.44754	1.24262	1.29059	1.20945	0.406892	0.492602	0.548396	0.436683
2482	1.60834	1.8648	1.14703	1.11155	1.2289	0.538318	0.502941	0.803882	0.591476
2484	0.798843	0.792909	0.238046	0.903148	1.37171	1.54764	1.77017	1.65833	1.76857
2487	0.624276	0.772466	0.466647	0.800674	0.940996	2.69991	1.5096	1.99778	1.8752
2488	0.441907	0.738092	0.319548	0.747851	0.954041	2.23087	1.60253	1.56506	2.07661
2491	0.567705	0.699618	0.399978	0.613093	0.86129	1.89145	1.42399	1.39926	1.86623
2493	1.1324	1.21171	1.79225	1.07673	1.15842	0.598185	0.70541	0.664519	0.677417
2495	1.23037	1.47988	1.48811	1.37164	1.35812	0.759248	0.562776	0.459276	0.584516
2498	1.99858	1.34722	1.08045	1.3463	0.935837	0.527691	0.418749	0.634853	0.580048
2504	0.430321	1.02778	0.606195	1.11874	1.23406	2.06752	1.29968	1.38402	1.96615
2505	1.1634	1.24255	1.42736	0.875933	0.970725	0.633352	0.887203	0.875558	0.868625
2509	0.640491	0.957013	0.565867	0.656823	1.0327	1.47788	1.64047	1.83784	1.9217
2515	1.56449	1.29466	2.65349	1.47534	1.17335	0.739012	0.716826	0.764061	0.83703
2520	1.1096	1.12309	1.71326	0.545773	0.801088	0.256507	0.350914	0.306446	0.346705
2522	0.566761	0.607674	0.287986	0.984311	0.607822	2.01269	1.60781	1.43735	1.71707
2524	1.36576	1.01076	1.61172	1.16753	0.792163	0.552763	0.607855	0.606441	0.492694
2525	1.09235	0.967013	1.7461	1.04474	0.86324	0.554102	0.635997	0.610037	0.571365
2527	1.1474	1.02951	1.42264	1.14038	0.728494	0.587358	0.675671	0.587589	0.563037
2530	0.533196	0.815276	0.32917	0.714502	0.987264	2.00798	1.57483	1.37379	2.22712
2534	1.43998	0.966584	3.27657	0.925928	0.927541	0.364136	0.454904	0.40798	0.15477
2536	0.63522	0.738513	0.707288	1.12424	0.637574	1.50039	1.30283	1.61178	1.36981
2537	1.11846	1.0453	2.002	1.12683	1.06635	0.700888	0.537675	0.60705	0.702958
2540	0.725076	0.901751	0.523003	0.716011	1.13721	2.84476	2.44777	2.01811	2.51784
2551	1.03617	1.02689	1.21358	1.01457	0.979737	0.566863	0.595378	0.56546	0.576527
2553	0.730568	0.801781	0.478617	1.21965	1.11267	1.78766	1.26946	1.21633	1.79196
2555	0.726261	1.00695	0.554571	0.895075	1.05039	1.14592	1.18619	1.23084	1.27409
2557	0.683807	0.911297	0.71078	0.77923	0.950172	1.64911	1.58386	1.35369	1.74653
2558	0.607195	0.550606	0.434632	0.748521	0.821115	2.03316	1.80274	1.31423	1.84831
2560	1.29926	0.915475	2.08973	1.37847	0.918554	0.668347	0.591343	0.555286	0.548954
2563	1.00933	1.27977	1.68264	1.29095	1.14813	0.691945	0.65647	0.732765	0.523312
2565	0.580092	0.652468	0.488188	0.58173	0.859218	1.71793	1.66432	1.53655	1.67061
2569	2.68613	1.23188	1.43231	0.956407	0.784449	0.650772	0.879508	0.797542	0.638903
2570	1.31068	1.2864	2.35242	1.44419	0.94362	0.320783	0.518862	0.395624	0.318906
2571	0.911037	0.930105	0.623384	1.02623	1.12737	1.3981	1.49753	1.32259	1.66997
2572	0.639923	0.805059	0.514626	0.746714	0.87374	1.65633	1.28907	1.7225	1.6449
2574	0.708001	0.779831	0.359875	0.807528	1.11232	1.58551	1.43007	1.51487	1.52177
2576	1.5451	1.36212	1.24737	1.04774	0.958803	0.630025	0.658779	0.639019	0.710127
2577	0.49092	0.61733	0.264754	0.766579	0.648856	2.17259	1.58526	1.80411	2.23833
2579	0.738573	0.751285	0.517298	0.821116	1.1765	2.40115	1.61242	1.4986	1.74805
2580	0.582284	0.656718	0.437723	0.942769	0.748693	2.03894	1.8872	1.45756	2.13401
2581	0.697871	0.692339	0.389115	0.962581	0.944698	2.00574	1.63384	1.59839	1.76478
2582	0.578611	0.767857	0.249495	1.02579	0.982703	2.00762	1.63793	1.48403	1.72999
2583	1.3279	1.29157	3.10383	1.06289	0.80244	0.193256	0.211813	0.207055	0.192009
2585	1.07139	1.28133	2.0669	1.14583	1.16112	0.604573	0.588024	0.685685	0.609571
2586	1.23738	1.66889	2.03979	1.0672	1.38385	0.75524	0.533492	0.832034	0.718664
2587	0.747341	0.840742	0.385149	1.32079	1.00558	1.49226	1.61175	1.61104	1.21374
2588	0.881783	0.827771	0.534628	1.37757	0.948704	1.73874	2.40244	1.83798	1.23984
2589	1.02152	0.855483	0.58421	0.933976	1.10336	1.42376	1.40904	1.4194	1.59498
2590	0.875704	0.996536	0.733427	1.11121	1.00333	1.23798	1.13372	1.19768	1.35426
2591	0.524	0.565821	0.458594	0.904713	0.697261	1.59256	1.33366	1.29049	1.42275
2593	1.90109	1.41689	1.58274	0.984152	1.11498	0.656069	0.746327	0.541344	0.513631
2595	1.23043	1.69993	1.3427	0.930549	0.941463	0.808736	0.786844	0.75899	0.774523
2598	1.92234	1.43641	1.3069	1.16014	0.975136	0.679128	0.871931	0.716059	0.939139
2600	1.91736	1.40107	2.14717	1.31364	0.971593	0.516167	0.376151	0.497478	0.278062
2602	0.604807	0.822553	0.862166	1.07815	1.06835	1.30557	1.15844	1.15864	1.11164
2603	0.636282	0.518492	0.49318	1.00918	0.84284	1.43259	1.39351	1.28756	1.23072
2604	0.535745	0.6057	0.336422	0.715115	0.705805	1.55732	1.88215	1.55897	2.11508
2609	1.46709	1.82321	1.36031	0.743272	1.06278	0.749349	0.501799	0.957239	0.805697
2615	0.923424	0.813644	0.596929	1.41575	1.33772	1.89123	1.46967	1.66498	1.21282
2628	0.841645	0.914154	0.393782	1.19125	1.13526	1.09305	1.41816	1.26726	1.36828
2645	1.36814	1.14386	1.94139	1.3624	0.837051	0.368748	0.414153	0.483291	0.374043
2647	1.25318	1.19703	1.93519	0.991266	1.05742	0.621419	0.583031	0.593086	0.556034
2648	1.13788	1.15927	2.43627	1.11762	0.951027	0.498622	0.609255	0.628661	0.46373
2649	1.32818	1.53314	1.11888	1.12874	0.962551	0.733529	0.688691	0.664929	0.687589
2652	0.677315	0.52767	0.428202	0.971749	0.808829	2.04223	1.36033	1.53819	1.85614
3053	1.16674	0.765621	2.03809	1.3984	1.08999	0.418448	0.583706	0.558578	0.289357
3054	1.23929	0.994642	2.80686	1.16663	1.02724	0.511803	0.502107	0.572159	0.332598
3145	0.484262	0.798951	0.634105	1.19198	1.277	1.13585	1.17556	0.966778	1.23378
3146	0.494677	0.928562	0.475672	0.823818	1.08745	1.38877	1.07146	0.951622	1.14554
