# Supplementary material for: Reproducibility and Consistency of Proteomic Experiments on Natural Populations of a Non-Model Aquatic Insect
Source: PLoS One. 2014 Aug 18;9(8):e104734. doi: 10.1371/journal.pone.0104734 (PMC4136769; doi:10.1371/journal.pone.0104734)
Supplement: Table S2 — Normalised volume of the spots detected in the Moroccan population. Included, whether the spot had significant differences for any of the ANOVA comparisons and was included in the subsequent analyses (Yes) or not (No) (all spots were included in the histogram in Fig. 2); MOR (Morocco); 4, RT and 27, temperature treatments (4°C, room temperature and 27°C respectively); 1, 2 and 3, biological replicas. (XLSX) [file pone.0104734.s004.xlsx]

## Sheet: Hoja1
Table S2
Normalised volume of the spots detected in the Moroccan population.
MOR, Morocco; 4, RT and 27, temperature treatments (4ºC, room temperature and 27ºC respectively); 1, 2 and 3, biological replicas
no. spot	MOR_4.1	MOR_4.2	MOR_4.3	MOR_RT.1	MOR_RT.2	MOR_RT.3	MOR_27.1	MOR_27.2	MOR_27.3
81	0.669786	0.807945	0.832253	1.09371	0.655809	0.904965	1.23073	1.16062	1.38276
75	0.55616	0.969953	0.343944	2.03326	0.525389	0.657178	2.28233	1.84995	2.65403
84	0.493577	0.653614	0.466063	1.02029	0.467103	1.14456	1.72738	1.0507	2.18315
114	0.29841	0.42522	0.46313	1.58234	0.345592	0.960322	1.36263	1.71998	1.42236
171	0.255428	0.394381	0.345594	1.07794	0.358564	0.155779	1.6469	1.45078	1.42742
186	0.31878	0.370318	0.49659	0.565175	0.459228	0.367507	4.00618	1.45684	1.17913
185	0.311263	0.3537	0.404922	0.637318	0.370857	0.444726	2.93191	1.34299	1.05061
182	0.368279	0.446599	0.49209	0.909442	0.371707	0.577339	2.08924	1.28183	2.01674
220	0.318254	0.662935	0.466485	1.07366	0.685617	0.264906	1.96072	1.6883	1.16613
224	0.417986	0.309411	0.451037	1.37694	0.353299	0.400634	2.28503	2.16323	1.45264
219	1.8564	1.27518	1.80864	0.914864	0.769518	0.765902	1.27183	1.06148	1.27083
290	0.223811	0.652832	0.410857	1.18409	0.341552	0.254108	1.50919	1.57935	1.61447
303	0.462057	0.647034	0.665139	1.25372	0.546265	0.332377	1.38999	1.41644	1.79227
316	0.392715	0.717745	0.561678	1.71804	0.553044	0.445425	2.2036	2.37205	1.78192
368	0.546869	0.456201	0.450726	0.945897	0.440841	0.391673	1.53047	1.22287	2.2011
373	0.298108	0.390983	0.417264	1.11321	0.665364	0.241597	1.55361	1.40781	1.86004
398	0.507494	0.465874	0.469399	1.45858	0.372654	0.298908	2.35637	1.71182	2.7362
402	0.163314	0.303237	0.452861	2.11936	1.22387	0.599883	2.30484	2.13536	0.954253
442	0.369679	0.640726	0.469855	1.4695	0.723873	0.369161	1.50656	1.32641	1.67916
435	2.29883	1.58483	2.17741	0.663038	1.08036	1.48364	0.772771	0.816283	0.889191
448	0.368435	0.54022	0.242711	1.86184	0.978011	0.449413	1.49981	2.1063	1.08235
450	0.470355	0.755285	0.813742	1.00337	0.895194	0.599796	1.37324	1.2009	1.42208
457	0.381655	0.534934	0.415148	1.17774	0.615597	0.287865	1.65817	1.68987	1.63784
469	0.115757	0.148475	0.344155	1.83204	0.512649	0.279109	2.50096	2.29895	1.68603
492	2.99403	1.97271	2.51139	0.530382	0.924219	1.4913	0.271019	0.459733	0.433052
477	1.90245	1.82521	2.43184	0.699728	1.02463	0.803406	0.526159	0.623757	0.733404
488	1.73622	1.71771	3.4353	1.5577	0.779173	1.02464	0.777304	0.614593	0.918982
520	0.39028	0.389089	0.358803	1.55145	0.910947	0.292674	1.64948	1.74778	1.49824
524	0.427194	0.451037	0.338147	1.43144	0.920729	0.325449	1.49628	1.91342	1.29321
510	0.206903	0.332375	0.322929	1.54072	0.718879	0.267883	1.64112	1.75476	1.48767
532	0.202809	0.43252	0.258276	1.46339	0.779038	0.211745	1.47717	1.77118	1.3045
547	0.200096	0.294787	0.388414	1.82582	1.71347	0.370247	1.53197	1.64884	1.53831
595	0.341986	0.533962	0.898909	1.88442	1.26709	1.61082	1.386	1.71234	1.15498
618	2.88914	1.47072	1.60438	0.863876	0.687925	4.13206	0.406107	0.277832	0.459721
631	0.322065	0.502036	0.339342	1.07386	0.687896	0.471842	1.79494	1.68089	1.76228
662	0.480592	0.621309	0.422915	0.868195	0.924134	0.552899	1.82891	1.43039	1.49839
655	0.792091	0.557338	0.86516	1.21163	0.869117	0.734115	1.93426	2.47003	1.43977
675	0.187801	0.214704	0.200272	1.95418	0.701485	0.412562	1.56693	2.28515	1.38527
722	0.347742	0.550123	0.426446	0.843748	0.633152	0.32166	1.74723	1.05993	2.19707
720	0.798005	0.622014	1.13181	0.883959	0.732767	0.468188	1.9172	1.6228	1.11086
719	0.505082	0.896516	0.751259	1.48636	1.00322	0.871928	1.77619	1.63154	1.63697
742	1.93417	2.26335	4.25995	0.370023	1.14736	0.45377	0.590717	0.283281	0.721971
750	0.475922	0.384987	0.663748	1.2735	0.655063	0.776072	1.1635	1.12398	2.46543
757	2.16767	1.96092	1.69475	0.511441	1.83065	0.522446	0.349252	0.625992	0.622569
800	2.18699	1.55541	1.50454	0.511687	1.56105	0.921927	0.537453	0.601878	0.635593
801	0.844932	1.02489	0.821939	0.941031	0.964474	0.699564	1.42419	1.34124	1.67003
828	1.89491	2.00191	3.06664	0.735968	0.92458	1.22223	0.689177	0.748171	1.11888
845	1.24855	2.16598	1.58412	1.09718	0.88202	1.76108	0.682991	0.43301	0.856409
844	2.1745	1.51056	1.88972	0.636842	1.46099	0.518268	0.741559	0.475652	0.680997
850	2.55374	1.31578	1.72177	0.65573	1.09973	1.23761	0.64658	0.565433	0.789014
854	2.06404	1.21567	2.05107	0.852115	1.28089	2.22279	0.542566	0.833891	0.489682
866	1.55988	1.5544	1.51948	1.01196	1.01071	2.25672	0.738358	0.6634	0.837655
899	0.425534	0.515382	0.419531	1.21807	1.05592	0.370228	1.66123	1.89529	1.06129
896	1.64392	1.427	1.43688	1.08623	1.06442	1.43528	0.73939	0.601353	0.754472
920	3.41655	1.70438	1.80875	1.36814	1.13151	2.71053	0.725387	0.400146	0.670094
931	2.84713	1.95789	1.85034	0.66237	1.01262	1.4584	0.555897	0.47962	0.510083
933	1.84791	1.22892	1.23583	1.05934	1.38735	1.19975	0.862063	1.01306	0.841004
969	1.03585	1.10881	1.05936	0.994572	0.850247	0.78967	1.03942	1.41509	1.17853
973	0.824384	0.477477	0.614504	0.997608	0.917893	0.63204	1.28474	1.37899	1.86507
1020	2.31813	1.86307	4.55491	0.361835	0.962803	0.738585	0.476597	0.481973	0.441863
1023	0.612268	0.827958	0.511746	1.31831	1.35515	0.945435	1.44341	1.66545	1.41313
1066	0.457851	0.455764	0.507984	0.961261	0.868074	0.420004	1.58162	1.31914	1.79253
1043	2.37099	1.45667	1.49103	0.837075	1.53067	0.995076	0.793969	0.743578	0.595877
1092	1.46415	1.42589	2.06034	1.09946	0.936662	0.77412	1.13611	1.92069	1.98168
1095	2.14571	1.32694	2.67652	0.789741	1.12337	1.01492	0.700751	0.730624	0.802871
1119	2.85196	1.76536	2.12239	0.336922	1.29941	1.01456	0.45252	0.238427	0.545913
1138	1.73176	1.05319	1.54273	0.764189	1.02636	1.47044	0.667547	0.774695	0.630698
1159	0.743988	0.719009	0.963575	1.08189	1.0264	0.986128	1.29707	1.38477	1.32193
1150	1.43136	3.98091	2.47452	0.587518	1.28026	2.20611	0.173813	0.22588	0.54748
1170	3.34186	1.90668	1.7278	0.557634	1.757	1.69553	0.391035	0.390886	0.766459
1202	0.751048	0.744937	0.541921	1.29451	1.58753	0.887884	1.08663	0.806354	0.897893
1238	2.96338	1.80287	2.32079	0.542335	0.948432	2.75379	0.567985	0.244635	0.5093
1228	2.23933	2.00516	2.59333	0.69331	1.02799	2.82303	0.761069	0.4637	0.565353
1260	0.452438	0.422472	0.367949	0.937112	0.754957	0.404229	0.891972	1.56287	1.18057
1284	2.9235	1.43162	2.62473	0.280542	0.915119	2.28124	0.246934	0.198496	0.603354
1289	0.6488	0.470441	0.458835	0.996605	0.74612	0.542786	0.860572	1.63424	1.22224
1303	0.691009	0.752045	0.289192	1.29981	1.42493	0.551902	2.51325	2.59515	1.31878
1401	3.74415	1.26447	2.15595	0.746543	0.923698	3.02457	0.511508	0.577503	0.466859
1417	1.74981	1.53428	0.778562	0.51045	3.328	0.982822	0.223303	0.313044	0.255819
1450	3.25953	1.59563	2.81226	0.490459	0.999686	3.48813	0.277328	0.357289	0.449198
1471	1.58175	1.4421	1.67761	0.982359	1.31453	1.15472	0.744861	1.01504	0.718436
1476	1.62076	1.60942	1.95862	0.775485	0.913398	1.20027	0.678395	0.742969	0.8633
1492	2.27484	1.16166	1.43761	0.82117	1.29002	1.54826	0.632156	0.707875	0.578048
1497	2.1488	1.16947	1.9016	0.590172	1.41271	1.31792	0.436103	0.607052	0.634808
1509	2.66993	1.30391	2.02943	0.645763	1.34114	1.72368	0.595898	0.655628	0.569716
1502	2.25778	1.31911	1.33665	0.867476	1.46613	1.28499	0.699829	0.481899	0.577896
1524	2.29699	1.37215	1.3737	0.817391	1.65579	1.35917	0.653374	0.904049	0.537936
1527	2.24283	2.43055	2.83219	0.376774	1.32095	0.779353	0.491165	0.416887	0.367412
1566	1.86976	1.26703	1.25462	0.930313	1.33215	0.928354	0.833545	0.770108	0.764481
1562	2.71742	1.46675	2.53341	0.988353	0.985525	1.98832	0.431231	0.257268	0.64099
1570	2.71795	1.89333	3.05217	0.22949	0.82001	1.6304	0.193444	0.158887	0.37317
1564	1.92889	1.65337	1.4513	0.864142	1.39352	1.24052	0.567601	0.58514	0.821381
1574	1.89828	1.7083	2.19187	0.651533	1.22769	1.07199	0.408431	0.402203	0.874673
1598	2.17167	1.79837	2.19305	0.546594	1.03815	1.56226	0.49762	0.553448	0.907294
1629	2.7852	1.55465	1.76412	0.478423	1.24018	2.05097	0.31794	0.284331	0.658218
1624	2.45908	1.61438	3.15105	0.377591	1.1667	2.32549	0.288735	0.227763	0.309349
1674	2.00366	1.52037	1.29849	1.28312	0.959895	1.91452	0.752991	0.695248	0.613486
1676	1.61791	1.10294	1.22851	0.72323	1.37137	1.16582	0.72014	0.740038	0.624838
1691	0.891346	0.688946	0.698305	1.08826	1.18126	1.57126	1.19871	1.17689	1.04649
1710	2.1908	1.17988	1.20463	0.762786	1.10679	1.83096	0.481859	0.76392	0.552482
1712	2.01247	1.54218	1.63333	0.978503	1.15229	2.00014	0.59947	0.668094	0.526984
1736	2.34366	1.54567	1.78429	0.729861	1.26706	1.56907	0.503678	0.421503	0.61471
1766	3.13485	1.4577	1.97695	0.36352	0.553778	2.27813	0.317305	0.420616	0.417101
1772	3.81459	1.312	2.31263	1.32445	1.17238	3.53542	0.470728	0.442741	0.497778
1783	4.3732	1.90215	3.38158	0.972684	0.537839	7.38644	0.243316	0.181043	0.512813
1804	0.854976	0.738199	0.890114	1.1861	1.41646	1.34882	0.941193	1.07277	0.868961
1815	1.89277	1.14601	1.09154	0.710515	1.51089	1.84577	0.605962	0.590902	0.467129
1843	2.42123	1.27018	2.10904	0.492161	1.09045	2.51275	0.386468	0.410687	0.585423
1846	2.71091	1.91768	2.26106	0.77445	1.36639	1.05628	0.602184	0.789326	0.73839
1847	1.88519	2.2828	3.87473	0.735203	1.13255	2.46353	0.530686	0.644318	0.704435
1848	1.91531	1.87603	2.09142	0.767088	0.8951	1.65283	0.632333	0.465771	0.518119
1850	0.210379	0.367466	0.364693	0.957491	0.674156	1.31579	1.80755	1.15255	1.80632
1851	0.605798	0.469524	0.32741	1.45446	0.726605	1.43412	2.2805	1.5769	2.3923
1852	0.425822	0.466515	0.434775	1.14007	0.639188	0.746663	1.85154	1.45748	2.04791
1856	1.36986	1.27298	1.25081	0.761337	1.079	1.05843	0.792042	0.661765	0.676532
1857	1.34759	1.14437	1.79333	0.587181	0.99916	0.648033	0.696397	0.50384	0.774929
1858	1.29981	1.45989	1.89586	0.968266	0.996698	0.782246	0.7363	0.502244	0.895287
1865	0.110629	0.224997	0.192528	0.465955	0.36047	0.112419	3.32717	2.32345	1.55189
1866	0.359874	0.54827	0.589958	0.770271	0.527391	0.328007	2.10155	1.7655	1.84917
1867	0.412681	0.591386	0.631969	1.08853	1.10194	0.734351	1.43782	1.24272	1.74564
1874	1.89455	1.75029	2.16185	0.737628	0.910935	0.636813	0.661823	0.449746	0.762366
1875	1.9494	2.06741	2.13856	0.799396	1.2034	0.584667	0.481564	0.614365	0.949095
1877	1.49332	1.21162	1.20376	1.30638	1.72199	0.969516	0.708362	0.923069	0.735791
1880	0.390387	0.315386	0.245557	1.16585	0.674415	0.684719	1.82752	1.34832	2.23733
1882	0.476304	0.327881	0.215538	1.25249	0.750488	0.512694	2.07466	1.51462	1.72676
1885	3.54452	2.33757	3.72934	0.489354	1.11202	1.75418	0.558684	0.296854	0.541405
1893	1.58515	1.44538	1.70234	0.783909	1.12186	1.11634	0.892956	0.650304	0.747662
1895	5.64423	1.82985	3.05833	1.86584	1.00295	1.25093	0.529564	0.584423	0.772837
1896	0.24077	0.304562	0.514926	1.48659	0.432245	0.835566	1.64907	2.0526	1.26297
1898	0.0799662	0.109866	0.0975427	1.28479	0.337943	0.100521	1.66146	1.53952	2.86688
1899	0.0973693	0.17741	0.113946	1.87901	0.597982	0.0982753	1.68171	1.63023	3.13062
1901	1.79469	1.68076	2.03808	0.797099	1.30716	1.18496	0.673113	0.8249	0.802371
1905	2.32508	2.22645	3.03001	0.650022	1.27304	1.80866	0.480002	0.657036	0.666867
1906	2.01812	1.41292	2.65524	0.602156	1.16645	0.657692	0.622321	0.567095	0.586679
1907	2.26536	1.74357	2.21728	0.528068	1.24108	0.593812	0.49864	0.5613	0.511066
1908	2.53199	1.86632	1.92087	0.626836	1.30289	0.920753	0.393377	0.497441	0.550504
1909	1.94162	1.25674	1.65822	0.873899	1.49356	0.826962	0.958198	0.615706	0.527693
1915	2.0496	1.53052	4.69768	0.681213	1.2236	1.98188	0.867879	0.543771	0.554662
1917	1.98576	1.57499	1.61279	0.895082	1.32511	1.38824	0.799336	0.594989	0.80725
1919	2.51553	1.96167	2.04299	0.946246	0.766605	1.69148	0.223068	0.272817	0.517348
1921	2.76052	1.91905	1.85137	0.588203	1.04832	1.25368	0.421169	0.274226	0.532877
1927	0.254666	0.146538	0.277561	1.76255	0.554851	0.984647	3.76944	1.79595	1.11047
1929	1.8116	1.94382	3.08994	0.386947	0.978315	0.29453	0.685763	0.861057	0.825999
1930	2.04516	2.63727	3.36308	0.334412	1.24504	0.282252	0.272517	0.274049	0.588986
1931	0.385479	0.809452	0.620111	1.2693	0.672753	0.987154	1.66107	1.6056	1.30397
1932	0.344504	0.327721	0.158356	1.34082	0.317929	0.42106	1.98104	2.23958	1.55658
1938	1.52082	1.47655	1.8997	0.891629	1.26059	1.01054	0.80192	0.805029	0.875811
1941	2.24808	1.57391	2.76507	0.456549	1.14253	0.927053	0.509032	0.597134	0.549872
1942	2.44639	2.10947	2.08103	0.895257	1.11777	2.2864	0.472513	0.243437	0.538855
1947	1.97437	2.09082	2.35934	0.553747	1.38825	1.02617	0.5191	0.796743	0.807768
1948	0.0786763	0.147297	0.225056	1.51465	0.406018	0.246947	1.81404	1.6637	3.58581
1949	0.290038	0.180109	0.44732	1.91093	0.362182	0.400374	2.71376	2.17522	1.93919
1953	0.261905	0.249276	0.111948	1.50613	0.521592	0.128002	2.21892	2.11134	1.68098
1955	0.0781969	0.0665059	0.0767533	1.49863	0.142218	0.21217	2.1398	1.46223	2.22143
1956	0.0611852	0.0728019	0.17753	1.6077	0.147028	0.165091	2.09991	1.46818	2.25952
1958	0.0658223	0.117955	0.179058	2.33147	0.178733	0.417811	2.647	1.92134	1.35061
1962	2.30329	1.9333	2.47818	0.44427	1.28263	0.892082	0.818673	0.38854	0.565136
1969	2.00356	1.78749	1.80183	0.571237	1.37614	1.49426	0.482516	0.351709	0.659107
1970	2.15335	2.42512	2.10955	0.533234	1.27324	1.11728	0.457241	0.301448	0.691312
1971	2.64663	2.73753	2.95018	0.797356	1.22923	2.33833	0.415063	0.383402	0.433927
1982	0.128407	0.2955	0.159289	1.79338	0.612557	0.120361	2.10487	2.4376	1.7793
1983	0.165603	0.310583	0.224802	1.59796	0.490128	0.251665	1.77947	1.70278	1.92218
1985	0.176032	0.251488	0.305933	1.51997	0.62137	0.434843	1.73736	3.09892	1.8603
1987	0.108134	0.213608	0.125376	1.45697	0.842101	0.355563	2.05182	1.58555	3.54193
1991	0.132019	0.284662	0.289234	2.01195	0.490872	0.305728	2.48538	2.04618	1.64183
1994	0.277331	0.28097	0.273067	1.54716	0.358515	0.51429	1.67631	3.11669	2.13556
1995	1.96484	1.15712	1.60467	0.603895	1.24782	0.919838	0.560024	0.618413	0.724549
2004	0.734485	0.718636	0.663532	1.38094	0.712974	0.688433	1.8972	1.90421	1.93359
2010	2.85226	1.94197	1.51194	0.548748	1.31514	2.02981	0.357106	0.384175	0.409978
2011	0.184288	0.560789	0.281585	1.75802	0.587648	0.978042	2.00963	1.90623	1.46383
2020	0.0633454	0.292232	0.109196	1.86767	0.451398	0.294717	1.43091	1.81058	1.58366
2022	0.166113	0.547353	0.353476	1.83013	0.430143	0.844483	2.06669	1.87539	1.3611
2023	2.17088	1.777	2.15149	0.856063	0.868112	2.42288	0.55763	0.603956	0.503662
2025	2.31565	1.8938	2.2574	0.866586	0.80432	2.44919	0.55538	0.573171	0.477386
2031	0.247331	0.236297	0.228315	1.55641	0.410242	0.34066	2.05073	2.54036	1.77802
2033	0.314541	0.317562	0.493403	1.76391	0.382605	0.458432	2.6097	1.9273	2.07221
2036	0.41598	0.629657	0.495044	1.22555	0.749219	0.453761	1.89274	1.39345	1.32661
2037	0.312008	0.388139	0.424137	0.716379	0.368349	0.220113	2.79331	1.88067	1.61501
2040	1.92179	1.37255	2.01095	0.723617	1.0883	1.0832	0.639249	0.720673	0.810503
2041	1.69964	1.39321	1.50985	0.923132	1.33184	0.731235	0.70237	0.781822	0.861507
2045	1.84022	2.62547	4.02112	0.47429	0.997629	1.26806	0.441886	0.247417	0.917353
2049	2.74443	1.34493	1.18303	0.668253	0.835421	0.54171	1.07722	0.778367	1.15133
2051	0.39608	0.707511	0.682556	1.28771	0.864711	0.542866	1.78148	2.22374	1.24079
2054	1.77162	1.32332	1.6281	0.653696	1.06571	0.91485	0.728162	0.696236	0.976181
2055	0.840904	0.824877	0.886669	1.26336	0.643855	0.773444	2.13656	1.61328	1.29438
2057	0.437261	0.393078	0.532866	1.40052	1.36573	0.652007	1.74046	1.66585	1.43551
2062	0.0896641	0.121493	0.204239	1.62607	0.145159	0.369963	2.19702	1.60803	2.40053
2063	0.12191	0.129998	0.298866	1.6851	0.42047	0.439444	1.84729	1.59764	1.84686
2069	0.037365	0.151571	0.15259	1.53458	0.207923	0.104808	2.34001	2.2282	1.69178
2070	0.137447	0.286205	0.406674	1.95821	0.251142	0.30568	2.43827	2.04471	1.90571
2073	0.292224	0.160192	0.334084	2.35051	0.599255	0.369543	2.5372	2.9132	1.72022
2074	0.140952	0.143131	0.221264	1.82273	0.606726	0.251003	1.99351	2.20199	1.39953
2075	0.494635	0.656081	0.474024	2.1413	0.926596	0.66524	1.79681	2.00153	1.60466
2076	0.120038	0.261905	0.289911	2.02812	0.788386	0.145118	2.2936	2.50936	1.54828
2077	0.585445	0.924039	0.770323	1.09313	0.633056	0.629202	1.42191	1.79233	2.06045
2083	0.995937	3.11513	1.85829	0.784431	0.638685	0.701172	0.495134	0.372	1.02369
2088	1.13594	1.46659	2.41152	0.693361	0.513654	0.321267	1.26719	0.827555	1.13826
2091	0.0760144	0.0990919	0.10977	1.3692	0.336278	0.125043	1.72623	1.44036	3.15264
2094	0.59981	0.625368	0.732343	1.72975	0.331822	0.639127	2.52384	2.00577	3.19064
2096	2.35427	2.17453	3.45597	0.839207	1.45766	2.08735	0.755747	0.479204	0.873682
2098	0.0295837	0.206425	0.33538	2.11765	0.398479	0.537673	2.11867	2.09477	1.85079
2099	0.0382271	0.172287	0.287198	2.05822	0.173563	0.235647	2.15252	1.83823	1.41519
2108	2.66488	1.64721	2.61528	0.492343	1.13635	1.2238	0.369732	0.248785	0.641614
2113	1.54994	0.923453	1.50624	0.737097	1.03179	0.897603	0.841936	0.740326	0.757355
2119	0.0820663	0.318482	0.160846	2.02058	0.225169	0.265376	2.11097	2.83819	1.57945
2121	0.149567	0.184094	0.471201	2.07293	0.238698	0.684764	2.20635	2.33787	2.08968
2124	1.35628	1.28378	1.89293	0.623176	1.2798	0.65591	0.568769	0.542633	0.73279
2127	3.5106	1.88694	1.79404	0.634945	1.31718	3.00491	0.460791	0.357689	0.468287
2135	0.52365	0.533051	0.496766	1.64722	0.289176	0.347098	2.11735	2.71403	1.66752
2138	5.0653	1.84333	1.94757	0.88661	1.26425	0.683283	1.02369	1.59246	0.839086
2142	0.0286527	0.0518624	0.0475315	1.72276	0.0533089	0.204527	2.6564	1.98736	1.60227
2147	0.0753484	0.108432	0.131654	1.51987	0.513339	0.154165	1.92283	1.99073	2.58887
2148	0.0278214	0.0566165	0.0516464	1.57638	0.0447071	0.236283	2.71353	1.92772	1.13886
2150	0.50277	0.273302	0.656326	1.54895	0.483443	0.392222	1.96649	1.90774	1.6124
2159	0.125895	0.227224	0.327757	1.74762	0.370064	1.15691	2.36072	1.93566	1.31194
2161	0.267219	0.170222	0.626496	1.77101	0.51544	1.26067	2.72665	1.94421	1.87939
2163	0.316885	0.293974	0.134576	2.20587	0.379831	0.641833	3.15892	2.39328	1.41596
2165	0.235281	0.233552	0.569517	1.863	0.291199	0.543556	2.09954	2.13623	1.98635
2167	0.29661	0.584976	0.545898	1.1832	0.559097	0.580816	1.43772	1.54121	1.62948
2168	0.303756	0.653888	0.577942	1.15619	0.630525	0.429238	1.31995	1.39527	1.6885
2170	2.24107	1.43606	1.31852	0.832317	1.21161	1.6511	0.779075	0.675252	0.507874
2174	0.1095	0.271557	0.213719	1.16998	0.379025	0.0978815	1.85626	1.66929	1.79415
2176	0.435761	0.488823	0.571215	0.959445	0.60856	0.548521	1.62355	1.08242	1.60097
2177	0.367032	0.505374	0.485088	1.06769	0.627676	0.258439	1.666	1.2216	2.01968
2180	0.68114	0.370475	0.510265	1.23035	0.865042	0.649756	1.59786	1.94993	1.2437
2182	1.67248	1.28875	1.6842	0.704859	1.15589	1.50228	0.618876	0.733605	0.538558
2185	2.506	1.37015	1.89575	0.567844	0.941143	2.74516	0.438816	0.467913	0.369778
2187	2.14955	1.25643	1.82009	0.72547	0.845562	2.35837	0.436536	0.409201	0.387387
2191	0.147437	0.137309	0.291616	0.974302	0.391956	0.133103	1.92808	1.50364	2.11775
2196	2.64149	1.80742	1.98489	0.347612	1.38686	1.35107	0.347863	0.275852	0.681157
2198	2.63523	2.17415	3.22329	0.32991	1.64419	1.19775	0.197966	0.207109	0.493405
2200	3.07168	2.25911	2.29321	0.295966	1.13175	1.50667	0.277866	0.211231	0.733706
2203	2.43268	1.68303	1.86477	0.520989	1.25161	1.85178	0.335931	0.344225	0.65099
2205	0.257669	0.270009	0.454516	1.74849	1.00736	0.461301	1.75184	1.92134	1.4307
2209	0.641966	0.679742	0.710826	1.40314	0.447215	0.359555	1.94705	2.89433	1.33326
2210	0.657869	0.514734	0.507884	1.11491	0.578239	0.622537	1.46752	1.69504	1.86612
2212	1.87891	1.73462	1.50149	0.586563	1.58582	1.38114	0.382815	0.694907	0.660774
2215	0.0135063	0.0509126	0.0907641	1.70918	0.0467742	0.265439	2.74767	2.00307	1.59953
2218	2.67801	1.83989	3.18004	0.295161	1.17382	1.86605	0.31446	0.195155	0.614573
2220	0.20099	0.245181	0.274669	1.46846	0.144079	0.28018	2.23779	1.57437	2.59928
2231	2.03287	2.23967	3.27265	0.457823	1.04325	0.353291	0.651689	0.477984	0.760783
2233	0.477504	0.647647	0.508587	1.31426	0.874	0.468121	1.34705	1.56416	1.45912
2235	2.26238	1.26653	1.47941	0.840828	1.53245	1.41852	0.62799	0.535963	0.686344
2238	1.564	1.1187	1.34281	0.830253	1.49054	1.04077	0.769665	0.79284	0.763395
2240	2.40432	1.14123	1.56356	1.05596	0.910159	2.39952	0.532807	0.291121	0.702154
2247	1.60709	2.0663	2.45251	0.554871	1.74019	0.432289	0.33549	0.516336	0.535548
2251	1.9955	1.73615	2.02494	0.614903	1.46084	1.24247	0.836845	0.490429	0.556494
2253	0.282078	0.468786	0.52642	0.990845	0.560297	0.25113	1.55488	1.62935	1.70694
2257	0.565613	0.565189	0.61287	1.00436	0.642278	1.54333	1.63482	0.923665	2.18568
2259	0.657523	0.607376	0.563446	0.946759	0.619443	1.31671	1.68956	0.985797	2.01107
2262	0.299616	0.487816	0.469607	1.43234	0.348912	0.473526	1.90525	1.19326	2.08631
2264	2.3272	2.27745	2.83308	0.627417	0.793526	0.247307	0.996049	0.65065	0.885592
2265	1.88379	1.61913	2.81362	0.757364	1.14932	0.331987	1.18515	0.838125	0.884675
2266	0.223161	0.156378	0.246043	1.83864	0.75016	0.147585	2.0094	1.89638	1.30943
2270	0.0937317	0.0422971	0.0647606	1.43561	0.0549861	0.573529	2.6299	2.11242	1.75769
2273	0.0785668	0.0456425	0.0596043	1.65115	0.0482466	0.234355	2.56157	1.92311	1.43739
2279	0.317087	0.292467	0.220941	1.99671	0.907027	0.287691	1.96481	2.03825	1.42414
2281	0.291155	0.384848	0.426328	1.63583	0.805821	0.305479	1.93027	1.50753	2.10922
2282	0.418105	0.630063	0.472972	0.903393	0.824561	0.257245	1.54533	1.32277	1.60086
2289	0.623265	0.422603	0.484297	1.38424	0.571136	0.31816	1.58875	2.1051	1.33789
2291	0.455155	0.81881	0.466166	1.09952	0.54816	0.604071	1.71463	1.02367	1.91505
2301	4.05434	1.63301	4.07357	0.273278	0.710711	2.73836	0.307473	0.3373	0.470305
2309	0.682314	0.499405	0.414873	0.948609	0.742233	0.447301	1.34302	1.07549	1.88584
2310	0.156113	0.244609	0.191923	1.07504	0.692078	0.124531	1.89605	1.21406	2.41324
2320	1.72284	1.65999	2.38693	0.785519	1.22178	1.89079	0.83252	0.724242	0.961143
2322	0.378619	0.566321	0.588416	1.10743	0.657545	0.260746	1.72602	1.99365	1.47213
2326	0.134596	0.396919	0.184983	1.17712	0.416075	0.21495	1.68403	3.34866	1.61148
2331	2.30533	1.21117	2.0167	0.74157	1.54494	1.72741	0.641088	0.604378	0.518463
2333	0.687694	0.816553	0.51743	0.896518	1.34319	1.08654	0.995016	1.25544	1.36269
2336	0.52224	0.841901	0.598705	0.951705	0.795309	1.2198	2.16926	2.07222	1.16223
2338	2.33134	1.35071	1.68045	0.688818	1.19624	2.56767	0.476697	0.579676	0.662565
2339	2.60128	1.87167	2.71036	0.318375	1.39355	2.3298	0.217932	0.33905	0.661562
2345	0.111905	0.299331	0.263238	1.24092	0.417617	0.0811247	2.06825	1.73713	1.94929
2346	0.1244	0.146689	0.138908	1.27358	0.45089	0.0851002	1.43394	1.24355	3.41814
2360	0.0354582	0.0423643	0.0890345	1.52428	0.0267394	0.544297	2.82831	2.61283	1.96124
2361	0.12593	0.174684	0.344274	1.55407	0.0930856	0.812091	2.76596	2.6382	1.97116
2373	3.11997	1.29824	2.45929	0.438422	1.14384	1.68849	0.355957	0.472204	0.400395
2376	2.18903	1.50016	2.66858	0.560286	0.855378	1.22491	0.532174	0.655604	0.739089
2382	1.72754	1.32064	1.72486	0.662771	1.32419	2.42701	0.526606	0.561323	0.650815
2387	0.205469	0.373828	0.880287	1.50948	0.749931	0.567999	1.93276	1.68574	1.71492
2391	0.151431	0.329743	0.381584	2.08049	0.289169	0.562107	2.08339	2.12185	1.59247
2401	2.43092	1.59667	2.26319	1.25525	1.30543	0.939626	0.775216	0.656316	1.50523
2405	1.24767	1.14821	1.37079	0.712893	0.840853	0.417603	1.05478	0.854513	0.938089
2409	0.123415	0.147651	0.221393	1.61447	0.146376	0.321079	2.85512	2.34338	1.79585
2410	0.0344991	0.118704	0.187001	2.04175	0.180672	0.345417	2.78481	2.17476	1.88951
2444	0.121003	0.145871	0.170825	1.65785	0.0505357	0.309219	2.8131	1.86148	1.60055
2448	0.146898	0.0419579	0.0850888	1.46638	0.055488	0.394659	2.64653	1.93216	1.79653
2449	0.094903	0.107581	0.155545	1.45369	0.0399949	0.496288	2.54135	1.99597	1.8567
2452	0.223827	0.277307	0.303129	1.58936	0.127984	0.670413	2.24138	1.65259	2.59774
2458	0.205832	0.319702	0.207007	1.89611	0.902988	0.184181	1.55415	1.45717	2.05134
2462	0.476363	0.542985	0.960806	1.27734	0.603632	0.52614	1.73239	1.8236	1.57015
2467	1.62437	1.61349	2.04744	0.709945	1.42681	0.533546	0.828948	0.690548	0.799142
2482	0.0570037	0.0535371	0.0534656	1.74138	0.0500277	0.203126	2.79097	1.92349	1.51702
2492	0.189235	0.121469	0.321288	1.3096	0.680449	0.115158	2.21291	1.80482	1.43035
2500	0.495337	0.502441	0.333044	1.15197	0.748728	0.271258	2.28418	1.88935	2.02749
2536	0.0704723	0.240443	0.245054	1.5151	0.506805	0.0938142	1.64625	1.44524	2.34805
2554	0.297627	0.44489	0.315022	1.28736	0.647095	0.184919	1.62759	1.66188	1.83395
2559	0.211407	0.350703	0.298611	1.28843	0.548923	0.218938	1.50038	2.29398	1.43319
2589	0.0759594	0.198253	0.556677	1.55618	0.293116	0.456409	1.87893	1.18051	2.57761
2593	0.346101	0.358716	0.556171	1.66121	0.228338	0.760259	1.84865	1.96391	2.58021
2596	0.344905	0.545339	0.861567	1.09804	0.446509	0.314217	1.35668	1.64076	1.66883
2602	1.6688	1.38219	1.6232	0.879799	1.61993	0.783173	0.80385	0.536961	0.923028
2623	0.43127	0.611511	0.604196	1.3166	0.54967	0.367432	1.53042	1.82175	1.57725
2628	2.78918	1.32989	2.76309	0.318721	0.995613	1.76455	0.472445	0.311146	0.40451
2646	3.08006	1.43974	2.24681	0.862145	1.10279	2.09362	0.600731	1.05678	0.674967
2648	2.61777	1.26795	2.41058	0.430699	1.17723	1.87546	0.545749	0.495301	0.519632
2659	2.07245	1.39665	2.01304	0.551052	1.66036	0.555598	0.579946	0.45402	0.705979
2662	2.35971	1.5074	1.35549	0.615844	1.32058	2.1389	0.527052	0.719395	0.485988
2671	1.9548	1.43035	1.95634	0.758015	1.88613	0.958524	0.956362	0.545324	0.665716
2675	1.84634	1.44219	1.66295	0.687098	1.42471	0.784773	0.725874	0.527519	0.666722
2676	2.38872	1.72772	2.70789	0.744492	1.45208	0.943153	0.619999	0.406465	0.636488
2693	0.293502	0.540894	0.292133	1.29378	0.826433	0.225614	1.53174	1.40026	1.79778
2700	1.8249	1.59954	2.29831	0.812588	1.33826	0.769622	0.764374	0.798535	0.474758
2722	1.50968	1.37756	1.45555	0.821604	1.49319	1.23898	0.763189	0.986448	0.721127
2724	0.462882	0.36866	0.372344	1.80489	1.19796	0.36423	2.00576	2.36459	1.16747
2727	2.45015	1.26897	3.05055	0.685921	1.32335	3.70552	0.457742	0.432366	0.449027
2731	0.0957626	0.263785	0.182723	2.04456	0.512908	0.197244	2.18089	1.38279	2.21956
2733	0.266188	0.586835	0.395138	1.16117	0.666598	0.226856	2.32385	1.60442	1.3738
2742	2.35617	1.43517	1.77571	0.559548	1.46889	2.13663	0.363943	0.614691	0.574869
2754	0.446618	0.505031	0.663016	1.2824	0.954049	0.453548	1.69334	1.57057	1.5391
2761	2.21024	1.49553	2.30807	0.684615	1.40201	1.08481	0.698565	0.678603	0.589096
2765	2.018	1.43367	1.99624	0.660039	1.38067	1.53564	0.487392	0.661961	0.54686
2777	0.453265	0.395787	0.415868	1.28824	0.611561	0.282434	2.14403	1.25788	2.22149
2798	1.94873	1.24338	1.44914	0.734693	1.72834	0.872651	0.591162	0.811744	0.638274
2800	1.74453	1.31149	1.77128	0.629443	1.74267	0.726831	0.691764	0.539133	0.543101
2801	1.65011	1.37271	1.9299	0.576884	1.32946	0.83363	0.879929	0.519793	0.645593
2825	3.15209	1.30073	1.70646	0.416679	0.935185	5.26452	0.199116	0.254666	0.300387
2861	1.37005	1.70522	2.43057	0.591601	1.43415	0.664078	0.57928	0.643018	0.970733
2874	0.837593	0.574311	0.865477	0.848886	0.878294	0.7538	1.39924	1.02829	1.48221
2880	1.45314	2.8402	1.81942	0.626803	1.32725	0.297317	0.408699	0.376159	0.674443
2896	0.410473	0.700993	0.678826	0.91568	0.724597	0.435588	1.35881	1.06216	1.48
2912	0.739369	0.70297	0.787449	1.2788	1.10944	0.594979	1.488	1.43935	1.72984
2937	0.563684	0.622848	0.891034	1.33182	0.499904	0.518899	1.26783	2.0244	1.76972
3046	0.326353	0.633029	0.441103	1.72916	0.93533	0.553531	1.19269	1.72686	1.56446
3082	0.21237	0.38239	0.608047	1.56613	0.601906	0.649305	2.15905	1.88256	1.2421
3117	0.457044	0.675529	0.760698	2.22958	0.78245	1.27334	1.7851	1.45634	1.38139
3128	2.26947	1.31546	1.55804	0.954118	1.70059	2.09656	0.713975	0.578157	0.55408
3141	1.66594	1.33457	1.50078	0.866567	1.21286	0.748119	0.871294	0.752191	0.956261
